# Supplementary material for: ﻿Primulapingbaensis (Primulaceae), a new species from Guizhou, China
Source: PhytoKeys. 2023 Mar 10;221:85–93. doi: 10.3897/phytokeys.221.97948 (PMC10209618; doi:10.3897/phytokeys.221.97948)
Supplement: XML Treatment for Primula pingbaensis [file phytokeys.221.97948-treatment1.xml]

<!DOCTYPE tp:taxon-treatment
  PUBLIC "-//TaxonX//DTD Taxonomic Treatment Publishing DTD v0 20100105//EN" "tax-treatment-NSO.dtd">
<tp:taxon-treatment xmlns:tp="http://www.plazi.org/taxpub"><tp:treatment-meta><kwd-group><label>Taxon classification</label><kwd>
              <named-content content-type="kingdom">Plantae</named-content>
            </kwd><kwd>
              <named-content content-type="order">Ericales</named-content>
            </kwd><kwd>
              <named-content content-type="family">Primulaceae</named-content>
            </kwd></kwd-group><mixed-citation publication-type="journal"><person-group><name><surname>Zhang</surname><given-names>Na</given-names></name><name><surname>Jiang</surname><given-names>Xiao-Qi</given-names></name><name><surname>Wu</surname><given-names>Zhi-Kun</given-names></name></person-group><article-title>﻿<italic><tp:taxon-name><tp:taxon-name-part taxon-name-part-type="genus" reg="Primula">Primula</tp:taxon-name-part><tp:taxon-name-part taxon-name-part-type="species" reg="pingbaensis">pingbaensis</tp:taxon-name-part></tp:taxon-name></italic> (<tp:taxon-name><tp:taxon-name-part taxon-name-part-type="family">Primulaceae</tp:taxon-name-part></tp:taxon-name>), a new species from Guizhou, China</article-title><source>PhytoKeys</source><day>10</day><month>03</month><year>2023</year><volume>221</volume><fpage>85</fpage><lpage>93</lpage><pub-id pub-id-type="doi">10.3897/phytokeys.221.97948</pub-id></mixed-citation></tp:treatment-meta><tp:nomenclature><label>﻿</label><tp:taxon-name>
            <object-id xmlns:xlink="http://www.w3.org/1999/xlink" content-type="arpha" xlink:type="simple">01FBABD0-7B9A-53E5-839B-7980D0201AC3</object-id>
            <tp:taxon-name-part taxon-name-part-type="genus" reg="Primula">Primula</tp:taxon-name-part>
            <tp:taxon-name-part taxon-name-part-type="species" reg="pingbaensis">pingbaensis</tp:taxon-name-part>
            <object-id xmlns:xlink="http://www.w3.org/1999/xlink" content-type="ipni" xlink:type="simple">urn:lsid:ipni.org:names:77315510-1</object-id>
          </tp:taxon-name><tp:taxon-authority>Na Zhang, X.Q.Jiang &amp; Z.K.Wu</tp:taxon-authority><tp:taxon-status xmlns:xlink="http://www.w3.org/1999/xlink" xlink:type="simple">sp. nov.</tp:taxon-status><xref ref-type="fig" rid="F1">Figs 1A–I</xref><xref ref-type="fig" rid="F2">, 2</xref></tp:nomenclature><tp:treatment-sec sec-type="notes" id="SECID0ENAAE"><title>Note.</title><p>The new species most resembles <italic><tp:taxon-name><tp:taxon-name-part taxon-name-part-type="genus" reg="Primula">Primula</tp:taxon-name-part><tp:taxon-name-part taxon-name-part-type="species" reg="esquirolii">esquirolii</tp:taxon-name-part></tp:taxon-name></italic> and <italic><tp:taxon-name><tp:taxon-name-part taxon-name-part-type="genus" reg="Primula">P.</tp:taxon-name-part><tp:taxon-name-part taxon-name-part-type="species" reg="coerulea">coerulea</tp:taxon-name-part></tp:taxon-name></italic>, sharing similar floral morphology and short or almost obsolete scapes at flowering time. However, the new species differs from the homostylous <italic><tp:taxon-name><tp:taxon-name-part taxon-name-part-type="genus" reg="Primula">P.</tp:taxon-name-part><tp:taxon-name-part taxon-name-part-type="species" reg="esquirolii">esquirolii</tp:taxon-name-part></tp:taxon-name></italic> mainly in its lamina smooth on upper surface, deeper flower color, oblong flower lobes, and the style usually extending beyond the anthers. Compared to the heterostylous <italic><tp:taxon-name><tp:taxon-name-part taxon-name-part-type="genus" reg="Primula">P.</tp:taxon-name-part><tp:taxon-name-part taxon-name-part-type="species" reg="coerulea">coerulea</tp:taxon-name-part></tp:taxon-name></italic>, the new species differs mainly in its homostylous flower, and the whole plant is usually covered with sparse glands. The main morphological distinctions between <italic><tp:taxon-name><tp:taxon-name-part taxon-name-part-type="genus" reg="Primula">P.</tp:taxon-name-part><tp:taxon-name-part taxon-name-part-type="species" reg="pingbaensis">pingbaensis</tp:taxon-name-part></tp:taxon-name></italic>, <italic><tp:taxon-name><tp:taxon-name-part taxon-name-part-type="genus" reg="Primula">P.</tp:taxon-name-part><tp:taxon-name-part taxon-name-part-type="species" reg="esquirolii">esquirolii</tp:taxon-name-part></tp:taxon-name></italic> and <italic><tp:taxon-name><tp:taxon-name-part taxon-name-part-type="genus" reg="Primula">P.</tp:taxon-name-part><tp:taxon-name-part taxon-name-part-type="species" reg="coerulea">coerulea</tp:taxon-name-part></tp:taxon-name></italic> are summarized in Table <xref ref-type="table" rid="T1">1</xref>.</p><table-wrap id="T1" position="float" orientation="portrait"><label>Table 1.</label><caption><p>Morphological comparisons of <italic><tp:taxon-name><tp:taxon-name-part taxon-name-part-type="genus" reg="Primula">Primula</tp:taxon-name-part><tp:taxon-name-part taxon-name-part-type="species" reg="pingbaensis">pingbaensis</tp:taxon-name-part></tp:taxon-name></italic> with <italic><tp:taxon-name><tp:taxon-name-part taxon-name-part-type="genus" reg="Primula">P.</tp:taxon-name-part><tp:taxon-name-part taxon-name-part-type="species" reg="esquirolii">esquirolii</tp:taxon-name-part></tp:taxon-name></italic> and <italic><tp:taxon-name><tp:taxon-name-part taxon-name-part-type="genus" reg="Primula">P.</tp:taxon-name-part><tp:taxon-name-part taxon-name-part-type="species" reg="coerulea">coerulea</tp:taxon-name-part></tp:taxon-name></italic>.</p></caption><table id="TID0EF2AE" rules="all"><tbody><tr><th rowspan="1" colspan="1">Characters</th><th rowspan="1" colspan="1">
                    <italic>
                      <tp:taxon-name><tp:taxon-name-part taxon-name-part-type="genus" reg="Primula">P.</tp:taxon-name-part><tp:taxon-name-part taxon-name-part-type="species" reg="pingbaensis">pingbaensis</tp:taxon-name-part></tp:taxon-name>
                    </italic>
                  </th><th rowspan="1" colspan="1">
                    <italic>
                      <tp:taxon-name><tp:taxon-name-part taxon-name-part-type="genus" reg="Primula">P.</tp:taxon-name-part><tp:taxon-name-part taxon-name-part-type="species" reg="esquirolii">esquirolii</tp:taxon-name-part></tp:taxon-name>
                    </italic>
                  </th><th rowspan="1" colspan="1">
                    <italic>
                      <tp:taxon-name><tp:taxon-name-part taxon-name-part-type="genus" reg="Primula">P.</tp:taxon-name-part><tp:taxon-name-part taxon-name-part-type="species" reg="coerulea">coerulea</tp:taxon-name-part></tp:taxon-name>
                    </italic>
                  </th></tr><tr><td rowspan="1" colspan="1">
                    Scape
                  </td><td rowspan="1" colspan="1">almost obsolete in flowering time</td><td rowspan="1" colspan="1">almost obsolete or to 1 cm in flowering time</td><td rowspan="1" colspan="1">apparent scape in flowering time</td></tr><tr><td rowspan="1" colspan="1">Leaf blade</td><td rowspan="1" colspan="1">2–4 × 2–3 cm, spatulate or elliptic–obovate, thin papery, abaxially sparsely glandular, adaxially smooth</td><td rowspan="1" colspan="1">5–13 × 1.5–5 cm, elliptic–obovate to obovate–oblanceolate, subcoriaceous, abaxially densely short glandular pubescent along veins, adaxially bullate</td><td rowspan="1" colspan="1">3.5–10 × 2–4.5 cm, elliptic to oblong–oblanceolate, firm papery, abaxially with multicellular hairs along veins, adaxially bullate</td></tr><tr><td rowspan="1" colspan="1">Petioles</td><td rowspan="1" colspan="1">1/3 as long as leaf blade, sparsely glandular</td><td rowspan="1" colspan="1">Short or almost obsolete, sparsely glandular</td><td rowspan="1" colspan="1">1–7 cm, with long dense multicellular hairs</td></tr><tr><td rowspan="1" colspan="1">Calyx</td><td rowspan="1" colspan="1">5–6 mm long</td><td rowspan="1" colspan="1">5–7 mm long</td><td rowspan="1" colspan="1">8–13 mm long</td></tr><tr><td rowspan="1" colspan="1">Calyx lobes</td><td rowspan="1" colspan="1">glandular-puberulous, parted nearly to 1/3 of its length</td><td rowspan="1" colspan="1">sparsely glandular, parted nearly to middle</td><td rowspan="1" colspan="1">pubescent, cut to slightly below middle</td></tr><tr><td rowspan="1" colspan="1">Corolla</td><td rowspan="1" colspan="1">usually 3 times the length of the calyx, limb 15–20 mm wide, lobes oblong</td><td rowspan="1" colspan="1">usually 2–3 times the length of calyx, limb 15–20 mm wide. lobes obovate</td><td rowspan="1" colspan="1">nearly one time as the length of the calyx, limb 25–35 mm wide, lobes broadly obovate</td></tr><tr><td rowspan="1" colspan="1">Flower color</td><td rowspan="1" colspan="1">violet</td><td rowspan="1" colspan="1">pale blue or rose or violet</td><td rowspan="1" colspan="1">purplish blue</td></tr><tr><td rowspan="1" colspan="1">Flower</td><td rowspan="1" colspan="1">Homostylous</td><td rowspan="1" colspan="1">Homostylous</td><td rowspan="1" colspan="1">Heterostylous</td></tr><tr><td rowspan="1" colspan="1">Style</td><td rowspan="1" colspan="1">14–15 mm long, usually beyond the anthers</td><td rowspan="1" colspan="1">style barely reaching base of anthers</td><td rowspan="1" colspan="1">Pin flowers: stamens ca. 5 mm above base of corolla tube; style as long as tube. Thrum flowers: stamens 12–13 mm above base of corolla tube; style ca. 6 mm</td></tr></tbody></table></table-wrap></tp:treatment-sec><tp:treatment-sec sec-type="material" id="SECID0E6JAE"><title>Type.</title><p>China. Guizhou: Pingba county, Gaofeng Mountain, Wanhua Temple. <named-content xmlns:xlink="http://www.w3.org/1999/xlink" content-type="dwc:verbatimCoordinates" xlink:type="simple"><named-content content-type="geo-json" specific-use="{&#34;type&#34;:&#34;Point&#34;,&#34;coordinates&#34;:[106.406667,26.375278]}" id="NCID0EIKAE" xlink:type="simple">26°22'31"N, 106°24'24"E</named-content></named-content>, 1432 m alt., 14 January 2021 (fl.), <italic>ZKWU 2021010</italic> (holo-type: GZTM!).</p></tp:treatment-sec><tp:treatment-sec sec-type="description" id="SECID0EPKAE"><title>Description.</title><p>A perennial slender, dwarf herbaceous, efarinose, with a short rhizome and numerous fibrous roots. <bold><italic>Leaves</italic></bold> forming a rosette, at flowering time 2–4 cm long including the petiole, 2–3 cm broad, spatulate or elliptic-obovate, obtuse or rounded at the apex, gradually tapering into the winged petiole; petiole up to 1/3 as long as leaf blade; lamina thin papery, upper surface smooth, lower surface midrib conspicuous but reticulate veins inconspicuous, sparsely glandular, margin with regular sparsely acute serrate. <bold><italic>Scape</italic></bold> at flowering time almost obsolete, to 1 cm in fruit, sparsely glandular, usually 1–3 flowered. <bold><italic>Bracts</italic></bold> linear-lanceolate, 3–6 mm long, sparsely glandular; pedicel 5–12 mm, glandular. <bold><italic>Flower</italic></bold> homostylous; calyx campanulate, 5–6 mm long, glandular-puberulous, parted nearly to 1/3 of its length, lobes triangular-lanceolate, apex acute; corolla funnel-shaped, violet, tube 13–15 mm long, usually three times the length of the calyx, limb 15–20 mm wide, lobes oblong, 4–6 mm long, apex emarginate; stamens with anthers 1.5 mm long, inserted at apex of corolla tube, style 14–15 mm long, usually beyond the anthers. <bold><italic>Capsule</italic></bold> subglobose, 4–6 mm in diameter, nearly equal to calyx.</p></tp:treatment-sec><tp:treatment-sec sec-type="distribution" id="SECID0EJLAE"><title>Distribution and ecology.</title><p><italic><tp:taxon-name><tp:taxon-name-part taxon-name-part-type="genus" reg="Primula">Primula</tp:taxon-name-part><tp:taxon-name-part taxon-name-part-type="species" reg="pingbaensis">pingbaensis</tp:taxon-name-part></tp:taxon-name></italic> is only known from the type locality on Gaofeng mountain in Pingba county, Guizhou, China. The plant grows on moist walls of karst cliffs. (Fig. <xref ref-type="fig" rid="F1">1</xref>, Map <xref ref-type="fig" rid="F3">1</xref>).</p><fig id="F1" position="float" orientation="portrait"><object-id xmlns:xlink="http://www.w3.org/1999/xlink" content-type="doi" xlink:type="simple">10.3897/phytokeys.221.97948.figure1</object-id><object-id xmlns:xlink="http://www.w3.org/1999/xlink" content-type="arpha" xlink:type="simple">49DB1890-2B8A-53F9-A410-03DD5CABBA53</object-id><label>Figure 1.</label><caption><p><bold>A–I</bold><italic><tp:taxon-name><tp:taxon-name-part taxon-name-part-type="genus" reg="Primula">Primula</tp:taxon-name-part><tp:taxon-name-part taxon-name-part-type="species" reg="pingbaensis">pingbaensis</tp:taxon-name-part></tp:taxon-name></italic> sp. nov.: <bold>A</bold> habitat <bold>B</bold> habit in flowering <bold>C</bold> capsule in early-fruiting <bold>D</bold> capsule in later-fruiting <bold>E</bold> flower, front view <bold>F</bold> bracts and calyx <bold>G</bold> calyx and stigma <bold>H</bold> dissected corolla showing the anthers and stigma <bold>I</bold> specimen in flowering; <bold>J–L</bold><italic><tp:taxon-name><tp:taxon-name-part taxon-name-part-type="genus" reg="Primula">Primula</tp:taxon-name-part><tp:taxon-name-part taxon-name-part-type="species" reg="esquirolii">esquirolii</tp:taxon-name-part></tp:taxon-name></italic>: <bold>J</bold> habitat <bold>K</bold> leaves, both surfaces <bold>L</bold> habit. Photographed by Z.K Wu.</p></caption><graphic xmlns:xlink="http://www.w3.org/1999/xlink" xlink:href="phytokeys-221-085_article-97948__-g001.jpg" position="float" orientation="portrait" xlink:type="simple" id="oo_822325.jpg"><uri content-type="original_file" xlink:type="simple">https://binary.pensoft.net/fig/822325</uri></graphic></fig><fig id="F3" position="float" orientation="portrait"><object-id xmlns:xlink="http://www.w3.org/1999/xlink" content-type="doi" xlink:type="simple">10.3897/phytokeys.221.97948.map1</object-id><object-id xmlns:xlink="http://www.w3.org/1999/xlink" content-type="arpha" xlink:type="simple">24CE3150-68BB-5993-92A5-D21ED5306DA0</object-id><label>Map 1.</label><caption><p>Location of the population of <italic><tp:taxon-name><tp:taxon-name-part taxon-name-part-type="genus" reg="Primula">Primula</tp:taxon-name-part><tp:taxon-name-part taxon-name-part-type="species" reg="pingbaensis">pingbaensis</tp:taxon-name-part></tp:taxon-name></italic> in Pingba county.</p></caption><graphic xmlns:xlink="http://www.w3.org/1999/xlink" xlink:href="phytokeys-221-085_article-97948__-g002.jpg" position="float" orientation="portrait" xlink:type="simple" id="oo_822326.jpg"><uri content-type="original_file" xlink:type="simple">https://binary.pensoft.net/fig/822326</uri></graphic></fig></tp:treatment-sec><tp:treatment-sec sec-type="phenology" id="SECID0EZOAE"><title>Phenology.</title><p>Flowering occurs from January to March; fruiting from April to June.</p></tp:treatment-sec><tp:treatment-sec sec-type="etymology" id="SECID0E5OAE"><title>Etymology.</title><p>The epithet of the new species is derived from the name of Pingba county, Guizhou, where the new species was discovered and collected (Map <xref ref-type="fig" rid="F3">1</xref>).</p><fig id="F2" position="float" orientation="portrait"><object-id xmlns:xlink="http://www.w3.org/1999/xlink" content-type="doi" xlink:type="simple">10.3897/phytokeys.221.97948.figure2</object-id><object-id xmlns:xlink="http://www.w3.org/1999/xlink" content-type="arpha" xlink:type="simple">EF277BCF-F039-516B-8593-42FF2FD369B2</object-id><label>Figure 2.</label><caption><p><italic><tp:taxon-name><tp:taxon-name-part taxon-name-part-type="genus" reg="Primula">Primula</tp:taxon-name-part><tp:taxon-name-part taxon-name-part-type="species" reg="pingbaensis">pingbaensis</tp:taxon-name-part></tp:taxon-name></italic> sp. nov. <bold>A</bold> habit <bold>B</bold> calyx and stigma <bold>C</bold> upper face of leaves <bold>D</bold> lower face of leaves <bold>E</bold> dissected corolla <bold>F</bold> capsule. Drawn by Ms. Xiang-Li Wu.</p></caption><graphic xmlns:xlink="http://www.w3.org/1999/xlink" xlink:href="phytokeys-221-085_article-97948__-g003.jpg" position="float" orientation="portrait" xlink:type="simple" id="oo_822327.jpg"><uri content-type="original_file" xlink:type="simple">https://binary.pensoft.net/fig/822327</uri></graphic></fig></tp:treatment-sec><tp:treatment-sec sec-type="Vernacular name" id="SECID0EMQAE"><title>Vernacular name.</title><p>Chinese mandarin: ping ba bao chun (平坝报春).</p></tp:treatment-sec><tp:treatment-sec sec-type="Provisional conservation status" id="SECID0ERQAE"><title>Provisional conservation status.</title><p>Critically Endangered (<abbrev xmlns:xlink="http://www.w3.org/1999/xlink" xlink:title="Critically Endangered" id="ABBRID0EXQAE" xlink:type="simple">CR</abbrev> B2ab(iii)). Field surveys were conducted several times in the type locality and adjacent districts for this new species, and only one population of <italic><tp:taxon-name><tp:taxon-name-part taxon-name-part-type="genus" reg="Primula">Primula</tp:taxon-name-part><tp:taxon-name-part taxon-name-part-type="species" reg="pingbaensis">pingbaensis</tp:taxon-name-part></tp:taxon-name></italic> was discovered, with ca. 40–60 adult individuals, distributed over about 100 m<sup>2</sup> in the type locality. This site is on the grounds of a temple, and some individuals grow close to the path for visitors and face a strong threat from human activities. Its status should therefore be of concern and addressed in further investigations.</p><p>We estimated the extent of occurrence of the species to be less than 100 km<sup>2</sup>. Over the last four years, we have observed a steady decline in the territory area of the habitat due to the temple building maintenance and road construction. Considering the present field information and IUCN categories of threat, this species should be included in the category Critically Endangered (<abbrev xmlns:xlink="http://www.w3.org/1999/xlink" xlink:title="Critically Endangered" id="ABBRID0EMRAE" xlink:type="simple">CR</abbrev> B2ab(iii)).</p></tp:treatment-sec></tp:taxon-treatment>
